# Supplementary material for: Prognostic value of neoadjuvant therapy for resectable and borderline resectable pancreatic cancer: A meta-analysis of randomized controlled trials
Source: PLoS One. 2023 Sep 6;18(9):e0290888. doi: 10.1371/journal.pone.0290888 (PMC10482298; doi:10.1371/journal.pone.0290888)
Supplement: S1 File — (XLSX) [file pone.0290888.s001.xlsx]

## Sheet: R0 resection rate
R0 resection rate
author	year	NC(R0 resection/non R0 resection)	UA(R0 resection/non R0 resection)	Resectability status	therapy	stagenum	therapynum
Versteijne.E(RPC)	2020	29/36	32/36	R	chemoradiotherapy	1	2
Versteijne.E(BRPC)	2020	22/32	5/54	BR	chemoradiotherapy	2	2
Jang JY	2018	14/13	6/17	BR	chemoradiotherapy	2	2
Ghaneh P	2023	4/36	3/30	BR	chemotherapy	2	1
Casadei R	2015	7/11	5/15	R	chemoradiotherapy	1	2
Reni M	2018	17/15	10/20	R	chemotherapy	1	1
Golcher H	2015	17/16	16/17	R	chemoradiotherapy	1	2
Seufferlein T	2023	36/23	31/28	R	chemotherapy	1	1

## Sheet: OS
OS
author	year	NC	US	Hr	ll	ul	Resectability status	therapy	stagenum	therapynum
Versteijne.E(RPC)	2020	14.6	15.6	0.96	0.64	1.44	R	chemoradiotherapy	1	2
Versteijne.E(BRPC)	2020	17.6	13.2	0.62	0.4	0.95	BR	chemoradiotherapy	2	2
Jang JY	2018	21	12	0.51	0.28	0.93	BR	chemoradiotherapy	2	2
Reni M	2018	38.2	26.4B	0.46	0.15	1.46	R	chemotherapy	1	1
Golcher H	2015	17.4	14.4	0.91	0.48	1.74	R	chemoradiotherapy	1	2
Motoi F	2019	36.7	26.6	0.72	0.55	0.94	BR	chemotherapy	2	1
